# Supplementary material for: Destruction of Lysozyme Amyloid Fibrils Induced by Magnetoferritin and Reconstructed Ferritin
Source: Int J Mol Sci. 2022 Nov 11;23(22):13926. doi: 10.3390/ijms232213926 (PMC9696235; doi:10.3390/ijms232213926)
Supplement: Supplementary file 1 [file ijms-23-13926-s001.zip]

Archive with 1 entries (1 files):
- figures_supplementary.pdf
